# Supplementary material for: A causal inference method for athletic injuries based on quantile threshold functions and latent Gaussian DAG models
Source: Front Public Health. 2025 Sep 10;13:1647200. doi: 10.3389/fpubh.2025.1647200 (PMC12457826; doi:10.3389/fpubh.2025.1647200)
Supplement: Supplementary file 1 [file Supplementary_file_1.zip]

Archive with 2 entries (2 files):
- Supplementary_Material.pdf
- frontiers_SupplementaryMaterial.tex
