# Supplementary material for: A causal inference method for athletic injuries based on quantile threshold functions and latent Gaussian DAG models
Source: Front Public Health. 2025 Sep 10;13:1647200. doi: 10.3389/fpubh.2025.1647200 (PMC12457826; doi:10.3389/fpubh.2025.1647200)
Supplement: Supplementary file 1 [file Supplementary_file_1.zip › frontiers_SupplementaryMaterial.tex]

%%%%%%%%%%%%%%%%%%%%%%%%%%%%%%%%%%%%%%%%%%%%%%%%%%%%%%%%%%%%%%%%%%%%%%%%%%%%%%%%%%%%%%%%%%%%%%%%%%%%%%%%%%%%%%%%%%%%%%%%%%%%%%%%%%%%%%%%%%%%%%%%%%%%%%%%%%%
% This is just an example/guide for you to refer to when producing your supplementary material for your Frontiers article.                                 %
%%%%%%%%%%%%%%%%%%%%%%%%%%%%%%%%%%%%%%%%%%%%%%%%%%%%%%%%%%%%%%%%%%%%%%%%%%%%%%%%%%%%%%%%%%%%%%%%%%%%%%%%%%%%%%%%%%%%%%%%%%%%%%%%%%%%%%%%%%%%%%%%%%%%%%%%%%%

%%% Version 2.5 Generated 2022/06/14 %%%
%%% You will need to have the following packages installed: datetime, fmtcount, etoolbox, fcprefix, which are normally inlcuded in WinEdt. %%%
%%% In http://www.ctan.org/ you can find the packages and how to install them, if necessary. %%%
%%%  NB logo1.jpg is required in the path in order to correctly compile front page header %%%

\documentclass[utf8]{frontiers_suppmat} % for all articles
\usepackage{url,hyperref,lineno,microtype}
\usepackage[onehalfspacing]{setspace}
\usepackage{multirow} 
\usepackage{booktabs} 
\usepackage{float}
\usepackage{graphicx}
\usepackage{caption}

% Leave a blank line between paragraphs instead of using \\

\begin{document}
\onecolumn
\firstpage{1}

\title[Supplementary Material]{{\helveticaitalic{Supplementary Material}}}


\maketitle
\section{Supplementary Proof}
Proof (for Proposition in the main text)
The following provides the detailed proof of Proposition as stated in the main text. Since the proof is rather lengthy, it is presented here in the supplementary materials to avoid overloading the main article. 

\subsection{Proof of Proposition 1}\label{secA1}
\begin{proof}
\begin{align*}
\sum_{j=0}^{2} \mathbb{P}[g(x)=j] 
&= \mathbb{P}[g(x)=0] + \mathbb{P}[g(x)=1] + \mathbb{P}[g(x)=2] \\
&= \int_{-\infty }^{Q_i}f(x)dx + \int_{Q_i}^{Q_{i+1}}f(x)dx + \int_{Q_{i+1}}^{\infty}f(x)dx \\
&= \int_{-\infty}^{\infty}f(x)dx=1
\end{align*}
\end{proof}
\subsection{Proof of Proposition 2}\label{secA2}
\begin{proof}
\begin{align*}
\sum_{j=0}^{n} \mathbb{P}[g(x)=j] 
&= \mathbb{P}[g(x)=0] + \mathbb{P}[g(x)=1] + \cdots+ \mathbb{P}[g(x)=n] \\
&= \int_{-\infty }^{Q_i}f(x)dx + \int_{Q_i}^{Q_{i+1}}f(x)dx +\cdots+ \int_{Q_{i+n-1}}^{\infty}f(x)dx \\
&= \int_{-\infty}^{\infty}f(x)dx=1
\end{align*}
\end{proof}
\subsection{Proof of Proposition 3}\label{secA3}
\begin{proof}
\begin{align*}
\lim_{n \to \infty} \mathbb{P}\left [ g(x)=n \right ]
&=\lim_{n \to \infty}  \int_{Q_{i+n-1} }^{\infty}f(x)dx\\
&= 1- \lim_{n \to \infty}F\left ( Q_{i+n-1} \right )\\
&= 1- \lim_{n \to \infty}\int_{-\infty}^{Q_{i+n-1} }f(x)dx\\
&= 1- \lim_{n \to \infty}\dfrac{i+n-1}{n+2}=0 \quad \text{($i$ is finite integer).}
\end{align*}
\end{proof}

\section{Supplementary Tables}\label{secB1}
This file provides the ANOVA results for the three discretization methods (equal-width, equal-frequency, and k-means):

\begin{table}[H]
	\centering
	\caption{ANOVA for the Three group Levels and Significance Testing based on the Equal-Width}\label{tab3}
\begin{tabular}{llllll}
	\hline 
	& \multicolumn{3}{c}{\textbf{Group(Mean$\pm$SD)$ _n $}} & \multirow{2}{*}{\textbf{$ F $}} & \multirow{2}{*}{\textbf{$ p $}} \\ 
	\cmidrule{2-4} 
	\multirow{-1}{*}{\textbf{Ordinal}}& \textbf{'0'} & \textbf{'1'}& \textbf{'2'} &  &  \\ 
	\hline 
	\textbf{Variable 2}& 5.752$\pm$5.887$_{39739}$ & 23.41$\pm$4.169$_{2947} $ & 42.743$\pm$4.951$_{80} $ & 14311 & 0.001${}^{\star\star\star} $ \\ 


	\textbf{Variable 3}& 0.626$\pm$2.013$_{42622}$ & 18.17$\pm$2.78$_{129} $ & 33.346$\pm$5.12$_{15} $ & 6825 & 0.001${}^{\star\star\star} $ \\ 


	\textbf{Variable 4}& 0.561$\pm$1.696$_{42727}$ & 20.331$\pm$3.309$_{38} $ & 48$\pm$NA$_{1} $ & 2963 & 0.001${}^{\star\star\star} $ \\


	\textbf{Variable 5}& 0.069$\pm$0.396$_{42758}$ &15.5$\pm$1.568$_{7} $ & 40$\pm$NA$_{1}$ & 10350 & 0${}^{\star\star\star} $ \\


	\textbf{Variable 7}& 0.003$\pm$0.046$_{21717}$ & 0.542$\pm$0.085$_{7282} $ & 0.795$\pm$0.083$_{13767} $ & 619371 & 0.001${}^{\star\star\star} $ \\


	\textbf{Variable 8}& 0.146$\pm$0.455$_{42614}$ & 4.283$\pm$0.826$_{121} $ & 8.02$\pm$0.882$_{31} $ & 9518 & 0.001${}^{\star\star\star} $ \\


	\textbf{Variable 9}& 0.091$\pm$0.102$_{28823}$ &0.489$\pm$0.096$_{9916} $ & 0.775$\pm$0.083$_{4027} $ & 120860 & 0${}^{\star\star\star} $ \\


	\textbf{Variable 10}& 0.112$\pm$0.107$_{33162}$ &0.462$\pm$0.086$_{8813} $ & 0.741$\pm$0.068$_{791} $ & 51506 & 0.001${}^{\star\star\star} $ \\
	\hline 
\end{tabular} 
\end{table}
\begin{table}[H]
	\centering
	\caption{ANOVA for the Three group Levels and Significance Testing based on the Equal-Frequency}\label{tab4}
	\begin{tabular}{llllll}
		\hline 
		& \multicolumn{3}{c}{\textbf{Group(Mean$\pm$SD)$ _n $}} & \multirow{2}{*}{\textbf{$ F $}} & \multirow{2}{*}{\textbf{$ p $}} \\ 
		\cmidrule{2-4} 
		\multirow{-1}{*}{\textbf{Ordinal}}& \textbf{'0'} & \textbf{'1'}& \textbf{'2'} &  &  \\ 
		\hline 
		\textbf{Variable 2}& 0$\pm$0$_{14256}$ & 5.371$\pm$3.410$_{14255} $ & 15.744$\pm$5.273$_{14255} $ & 69472 & 0.001${}^{\star\star\star} $ \\ 
		
		
		\textbf{Variable 3}& 0$\pm$0$_{14256}$ & 0$\pm$0$_{14255} $ & 2.074$\pm$3.639$_{14255} $ & 4629.7 & 0.001${}^{\star\star\star} $ \\ 
		
		
		\textbf{Variable 4}& 0$\pm$0$_{14256}$ & 0$\pm$0$_{14255} $ & 1.739$\pm$2.798$_{14255} $ & 5509.7 & 0.001${}^{\star\star\star} $ \\
		
		
		\textbf{Variable 5}& 0$\pm$0$_{14256}$ &0$\pm$0$_{14255} $ & 0.219$\pm$0.818$_{14255}$ & 1022 & 0.001${}^{\star\star\star} $ \\
		
		
		\textbf{Variable 7}& -0.008$\pm$0.004$_{14256}$ & 0.267$\pm$0.266$_{14255} $ & 0.790$\pm$0.085$_{14255} $ & 90105 & 0.001${}^{\star\star\star} $ \\
		
		
		\textbf{Variable 8}& 0$\pm$0$_{14256}$ & 0$\pm$0$_{14255} $ & 0.490$\pm$0.863$_{14255} $ & 4596.9 & 0.001${}^{\star\star\star} $ \\
		
		
		\textbf{Variable 9}& 0.001$\pm$0.027$_{14256}$ &0.176$\pm$0.063$_{14255} $ & 0.566$\pm$0.161$_{14255} $ & 115477 & 0${}^{\star\star\star} $ \\
		
		
		\textbf{Variable 10}& 0.001$\pm$0.029$_{14256}$ &0.167$\pm$0.034$_{14255} $ & 0.419$\pm$0.134$_{14255} $ & 94205 & 0${}^{\star\star\star} $ \\
		\hline 
	\end{tabular} 
\end{table}
\begin{table}[H]
	\centering
	\caption{ANOVA for the Three group Levels and Significance Testing based on the K-Means}\label{tab5}
	\begin{tabular}{llllll}
		\hline 
		& \multicolumn{3}{c}{\textbf{Group(Mean$\pm$SD)$ _n $}} & \multirow{2}{*}{\textbf{$ F $}} & \multirow{2}{*}{\textbf{$ p $}} \\ 
		\cmidrule{2-4} 
		\multirow{-1}{*}{\textbf{Ordinal}}& \textbf{'group 1'} & \textbf{'group 2'}& \textbf{'group 3'} &  &  \\ 
		\hline 
		\textbf{Variable 2}& 0.546$\pm$1.419$_{20161}$ & 20.937$\pm$5.244$_{5324} $ &10.329$\pm$2.805$_{17281} $ & 136700 & 0.001${}^{\star\star\star} $ \\ 
		
		
		\textbf{Variable 3}& 6.536$\pm$1.962$_{3607}$ & 0.045$\pm$0.329$_{38905} $ & 16.608$\pm$5.549$_{254} $ & 168269 & 0.001${}^{\star\star\star} $ \\ 
		
		
		\textbf{Variable 4}& 0.045$\pm$0.255$_{38427}$ & 4.434$\pm$1.225$_{3569} $ & 9.392$\pm$3.372$_{770} $ & 159352 & 0.001${}^{\star\star\star} $ \\
		
		
		\textbf{Variable 5}& 0.018$\pm$0.089$_{41406}$ &10.210$\pm$5.505$_{46} $ & 1.443$\pm$0.866$_{1314}$ & 58408 & 0.001${}^{\star\star\star} $ \\
		
		
		\textbf{Variable 7}& 0.524$\pm$0.094$_{7160}$ & 0.790$\pm$0.084$_{14191} $ & -0.001$\pm$0.03$_{21415} $ & 649340 & 0${}^{\star\star\star} $ \\
		
		
		\textbf{Variable 8}& 0.007$\pm$0.057$_{38289}$ & 1.301$\pm$0.487$_{4140} $ & 3.899$\pm$1.56$_{337} $ & 121755 & 0.001${}^{\star\star\star} $ \\
		
		
		\textbf{Variable 9}& 0.369$\pm$0.095$_{10875}$ &0.695$\pm$0.109$_{7342} $ & 0.059$\pm$0.075$_{24549} $ & 164758 & 0${}^{\star\star\star} $ \\
		
		
		\textbf{Variable 10}& 0.002$\pm$0.031$_{14330}$ &0.504$\pm$0.107$_{8485} $ & 0.203$\pm$0.066$_{19951} $ & 144734 & 0${}^{\star\star\star} $ \\
		\hline 
	\end{tabular} 
\end{table}

\section{Supplementary Figures}\label{secB2}


The following is the probability density function graph for categorical variables.
\begin{figure}[h]
\centering
\captionsetup{} % 
\begin{minipage}{0.31\textwidth}
\centering
\includegraphics[width=\textwidth]{densitytotalkm.pdf}
\caption*{variable 2}
\end{minipage}\hfill
\begin{minipage}{0.31\textwidth}
\centering
\includegraphics[width=\textwidth]{densitykmmidlle}
\caption*{variable 3}
\end{minipage}\hfill
\begin{minipage}{0.31\textwidth}
\centering
\includegraphics[width=\textwidth]{densitykmhigh}
\caption*{variable 4}
\end{minipage}\hfill	
\vskip\baselineskip
		
\begin{minipage}{0.31\textwidth}
\centering
\includegraphics[width=\textwidth]{densitykmsprinting}
\caption*{variable 5}
\end{minipage}\hfill
\begin{minipage}{0.31\textwidth}
\centering
\includegraphics[width=\textwidth]{densityperceivedtrainingSuccess}
\caption*{variable 7}
\end{minipage}\hfill
\begin{minipage}{0.31\textwidth}
\centering
\includegraphics[width=\textwidth]{densityhoursalternative}
\caption*{variable 8}
\end{minipage}\hfill
		
\vskip\baselineskip

\begin{minipage}{0.31\textwidth}
\centering
\includegraphics[width=\textwidth]{densityperceivedexertion}
\caption*{variable 9}
\end{minipage}\hfill
\begin{minipage}{0.31\textwidth}
\centering
\includegraphics[width=\textwidth]{densityperceivedrecovery}
\caption*{variable 10}
\end{minipage}\hfill
\begin{minipage}{0.31\textwidth}
\centering
\caption*{}
\end{minipage}
\caption{The Probability Density Function and Quantile Ranges}
\label{fig7}
\end{figure}

\clearpage
This file supplements the heatmaps for the CPDAG adjacency matrices of the ordinal data in section 4.1 \ref{fig8}, as well as the ordinal causal effects of other variables \ref{fig9}.
\begin{figure}[h]
\centering
\includegraphics[width=0.7\linewidth]{cpdag_OSEM_plot}
\caption{Heatmaps for the CPDAG adjacency matrices of the ordinal data of section 4.1.The darker the shade in the grid, the more frequently the
corresponding directed edge occurs in the 500 Bootstrapped CPDAGs; where an
indirect edge counts half for each direction.}
\label{fig8}
\end{figure}


\begin{figure}[h]
	\centering
	\captionsetup{} % 去掉图号
	\begin{minipage}{0.33\textwidth}
		\centering
		\includegraphics[width=\textwidth]{Effect13}
		\captionsetup{font=small}
		\caption*{variable 1 $\rightarrow$ variable 3}
	\end{minipage}\hfill
	\begin{minipage}{0.33\textwidth}
		\centering
		\includegraphics[width=\textwidth]{Effect14}
		\captionsetup{font=small}
		\caption*{variable 1 $\rightarrow$ variable 4}
	\end{minipage}\hfill
	\begin{minipage}{0.33\textwidth}
		\centering
		\includegraphics[width=\textwidth]{Effect38}
		\captionsetup{font=small}
		\caption*{variable 3 $\rightarrow$ variable 8}
	\end{minipage}
	\vskip\baselineskip

	\begin{minipage}{0.33\textwidth}
		\centering
		\includegraphics[width=\textwidth]{Effect48}
		\captionsetup{font=small}
		\caption*{variable 4 $\rightarrow$ variable 8}
	\end{minipage}\hfill
	\begin{minipage}{0.33\textwidth}
	\centering
	\includegraphics[width=\textwidth]{Effect58}
	\captionsetup{font=small}
	\caption*{variable 5 $\rightarrow$ variable 8}
\end{minipage}\hfill
	\begin{minipage}{0.33\textwidth}
		\centering
		\includegraphics[width=\textwidth]{Effect61}
		\captionsetup{font=small}
		\caption*{variable 6 $\rightarrow$ variable 1}
	\end{minipage}
		
	\vskip\baselineskip
	\begin{minipage}{0.33\textwidth}
		\centering
		\includegraphics[width=\textwidth]{Effect63}
		\captionsetup{font=small}
		\caption*{variable 6 $\rightarrow$ variable 3}
	\end{minipage}\hfill
	\begin{minipage}{0.33\textwidth}
		\centering
		\includegraphics[width=\textwidth]{Effect67}
		\captionsetup{font=small}
		\caption*{variable 6 $\rightarrow$ variable 7}
	\end{minipage}\hfill
	\begin{minipage}{0.33\textwidth}
		\centering
		\includegraphics[width=\textwidth]{Effect68}
		\captionsetup{font=small} 
		\caption*{variable 6 $\rightarrow$ variable 8}
	\end{minipage}	

\vskip\baselineskip
	\begin{minipage}{0.33\textwidth}
	\centering
	\includegraphics[width=\textwidth]{Effect74}
	\captionsetup{font=small}
	\caption*{variable 7 $\rightarrow$ variable 4}
\end{minipage}\hfill
	\begin{minipage}{0.33\textwidth}
		\centering
		\includegraphics[width=\textwidth]{Effect78}
		\captionsetup{font=small}
		\caption*{variable 7 $\rightarrow$ variable 8}
	\end{minipage}\hfill
	\begin{minipage}{0.33\textwidth}
	\centering
	\includegraphics[width=\textwidth]{Effect114}
	\captionsetup{font=small}
	\caption*{variable 11 $\rightarrow$ variable 4}
\end{minipage}
	
\caption{Ordinal Causal Effect of intervention variable  $\rightarrow$  outcome variable}
\label{fig9}
\end{figure}	


%%% If you don't add the figures in the LaTeX files, please upload them when submitting the article.
%%% Frontiers will add the figures at the end of the provisional pdf automatically
%%% The use of LaTeX coding to draw Diagrams/Figures/Structures should be avoided. They should be external callouts including graphics.


%\bibliographystyle{Frontiers-Harvard} %  Many Frontiers journals use the Harvard referencing system (Author-date), to find the style and resources for the journal you are submitting to see \href{https://zendesk.frontiersin.org/hc/en-us/articles/360017860337-Frontiers-Reference-Styles-by-Journal}{Frontiers Reference Styles by Journal}. For Humanities and Social Sciences articles please include page numbers in the in-text citations 
%\bibliographystyle{Frontiers-Vancouver} % Many Frontiers journals use the numbered referencing system, to find the style and resources for the journal you are submitting to see \href{https://zendesk.frontiersin.org/hc/en-us/articles/360017860337-Frontiers-Reference-Styles-by-Journal}{Frontiers Reference Styles by Journal}.

%\bibliography{test}

\end{document}
